# Supplementary material for: Do Patient-Reported Quality-of-Life (QoL) Scales Provide an Adequate Assessment of Patients with Cryptoglandular Anal Fistulae? A Systematic Review of Measurement Instruments and Their Content Validity
Source: Clin Pract. 2022 Aug 15;12(4):628–39. doi: 10.3390/clinpract12040066 (PMC9406553; doi:10.3390/clinpract12040066)
Supplement: Supplementary file 1 [file clinpract-12-00066-s001.zip]

Archive with 1 entries (1 files):
- clinpract-1803205-supplementary.pdf
